# Supplementary material for: Microfluidic Optimization of PEI-Lipid Hybrid Nanoparticles for Efficient DNA Delivery and Transgene Expression
Source: Pharmaceutics. 2025 Apr 1;17(4):454. doi: 10.3390/pharmaceutics17040454 (PMC12030462; doi:10.3390/pharmaceutics17040454)
Supplement: Supplementary file 1 [file pharmaceutics-17-00454-s001.zip]

Archive with 1 entries (1 files):
- pharmaceutics-3522828-supplementary.pdf
